# Supplementary material for: Disordered proteins interact with the chemical environment to tune their protective function during drying
Source: eLife. 2024 Nov 19;13:RP97231. doi: 10.7554/eLife.97231 (PMC11575898; doi:10.7554/eLife.97231)
Supplement: Figure 4—figure supplement 2—source data 1. [file elife-97231-fig4-figsupp2-data1.zip]

Archive with 32 entries (31 files):
- Raw gel files/
- __MACOSX/._Raw gel files
- Raw gel files/AtLEA3-3_150uM-200uM.tiff
- __MACOSX/Raw gel files/._AtLEA3-3_150uM-200uM.tiff
- Raw gel files/HeLEA68614_150uM-200uM.tiff
- __MACOSX/Raw gel files/._HeLEA68614_150uM-200uM.tiff
- Raw gel files/AtLEA4-2_5uM-50uM.tiff
- __MACOSX/Raw gel files/._AtLEA4-2_5uM-50uM.tiff
- Raw gel files/AvLEA1C_25uM-50uM.tiff
- __MACOSX/Raw gel files/._AvLEA1C_25uM-50uM.tiff
- Raw gel files/AvLEA1C_75uM-100uM.tiff
- __MACOSX/Raw gel files/._AvLEA1C_75uM-100uM.tiff
- Raw gel files/AavLEA1_ 75uM-100uM.tiff
- __MACOSX/Raw gel files/._AavLEA1_ 75uM-100uM.tiff
- Raw gel files/AvLEA1C_150uM-200uM.tiff
- __MACOSX/Raw gel files/._AvLEA1C_150uM-200uM.tiff
- Raw gel files/AavLEA1_ 150uM-200uM.tiff
- __MACOSX/Raw gel files/._AavLEA1_ 150uM-200uM.tiff
- Raw gel files/HeLEA68614_25uM-50uM.tiff
- __MACOSX/Raw gel files/._HeLEA68614_25uM-50uM.tiff
- Raw gel files/AavLEA1_25uM-50uM.tiff
- __MACOSX/Raw gel files/._AavLEA1_25uM-50uM.tiff
- Raw gel files/AtLEA4-2_150uM-200uM.tiff
- __MACOSX/Raw gel files/._AtLEA4-2_150uM-200uM.tiff
- Raw gel files/AtLEA3-3_75uM-100uM.tiff
- __MACOSX/Raw gel files/._AtLEA3-3_75uM-100uM.tiff
- Raw gel files/HeLEA68614_75uM-100uM.tiff
- __MACOSX/Raw gel files/._HeLEA68614_75uM-100uM.tiff
- Raw gel files/AtLEA4-2_75uM-100uM.tiff
- __MACOSX/Raw gel files/._AtLEA4-2_75uM-100uM.tiff
- Raw gel files/AtLEA3-3_25uM-50uM.tiff
- __MACOSX/Raw gel files/._AtLEA3-3_25uM-50uM.tiff
