# Supplementary material for: Disordered proteins interact with the chemical environment to tune their protective function during drying
Source: eLife. 2024 Nov 19;13:RP97231. doi: 10.7554/eLife.97231 (PMC11575898; doi:10.7554/eLife.97231)
Supplement: Figure 6—figure supplement 2—source data 1. [file elife-97231-fig6-figsupp2-data1.zip]

Archive with 94 entries (91 files):
- Figure 6-figure supplement 2-source data 1/
- __MACOSX/._Figure 6-figure supplement 2-source data 1
- Figure 6-figure supplement 2-source data 1/Monomers/
- __MACOSX/Figure 6-figure supplement 2-source data 1/._Monomers
- Figure 6-figure supplement 2-source data 1/.DS_Store
- __MACOSX/Figure 6-figure supplement 2-source data 1/._.DS_Store
- Figure 6-figure supplement 2-source data 1/Dimers/
- __MACOSX/Figure 6-figure supplement 2-source data 1/._Dimers
- Figure 6-figure supplement 2-source data 1/Monomers/HeLEA Monomer 2.zip
- __MACOSX/Figure 6-figure supplement 2-source data 1/Monomers/._HeLEA Monomer 2.zip
- Figure 6-figure supplement 2-source data 1/Monomers/HeLEA Monomer 3.zip
- __MACOSX/Figure 6-figure supplement 2-source data 1/Monomers/._HeLEA Monomer 3.zip
- Figure 6-figure supplement 2-source data 1/Monomers/AtLEA4-2 Monomer 2.zip
- __MACOSX/Figure 6-figure supplement 2-source data 1/Monomers/._AtLEA4-2 Monomer 2.zip
- Figure 6-figure supplement 2-source data 1/Monomers/AvLEA Monomer.zip
- __MACOSX/Figure 6-figure supplement 2-source data 1/Monomers/._AvLEA Monomer.zip
- Figure 6-figure supplement 2-source data 1/Monomers/AvLEA Monomer 3.zip
- __MACOSX/Figure 6-figure supplement 2-source data 1/Monomers/._AvLEA Monomer 3.zip
- Figure 6-figure supplement 2-source data 1/Monomers/AvLEA Monomer 2.zip
- __MACOSX/Figure 6-figure supplement 2-source data 1/Monomers/._AvLEA Monomer 2.zip
- Figure 6-figure supplement 2-source data 1/Monomers/AtLEA4-2 Monomer 3.zip
- __MACOSX/Figure 6-figure supplement 2-source data 1/Monomers/._AtLEA4-2 Monomer 3.zip
- Figure 6-figure supplement 2-source data 1/Monomers/BSA Monomer 1.zip
- __MACOSX/Figure 6-figure supplement 2-source data 1/Monomers/._BSA Monomer 1.zip
- Figure 6-figure supplement 2-source data 1/Monomers/CAHSD Monomer 3.zip
- __MACOSX/Figure 6-figure supplement 2-source data 1/Monomers/._CAHSD Monomer 3.zip
- Figure 6-figure supplement 2-source data 1/Monomers/BSA Monomer 3.zip
- __MACOSX/Figure 6-figure supplement 2-source data 1/Monomers/._BSA Monomer 3.zip
- Figure 6-figure supplement 2-source data 1/Monomers/AavLEA Monomer 2.zip
- __MACOSX/Figure 6-figure supplement 2-source data 1/Monomers/._AavLEA Monomer 2.zip
- Figure 6-figure supplement 2-source data 1/Monomers/AavLEA Monomer 3.zip
- __MACOSX/Figure 6-figure supplement 2-source data 1/Monomers/._AavLEA Monomer 3.zip
- Figure 6-figure supplement 2-source data 1/Monomers/BSA Monomer 2.zip
- __MACOSX/Figure 6-figure supplement 2-source data 1/Monomers/._BSA Monomer 2.zip
- Figure 6-figure supplement 2-source data 1/Monomers/CAHSD Monomer 2.zip
- __MACOSX/Figure 6-figure supplement 2-source data 1/Monomers/._CAHSD Monomer 2.zip
- Figure 6-figure supplement 2-source data 1/Monomers/AtLEA 3-3 Monomer.zip
- __MACOSX/Figure 6-figure supplement 2-source data 1/Monomers/._AtLEA 3-3 Monomer.zip
- Figure 6-figure supplement 2-source data 1/Monomers/AavLEA Monomer.zip
- __MACOSX/Figure 6-figure supplement 2-source data 1/Monomers/._AavLEA Monomer.zip
- Figure 6-figure supplement 2-source data 1/Monomers/HeLEA Monomer.zip
- __MACOSX/Figure 6-figure supplement 2-source data 1/Monomers/._HeLEA Monomer.zip
- Figure 6-figure supplement 2-source data 1/Monomers/CAHSD Monomer.zip
- __MACOSX/Figure 6-figure supplement 2-source data 1/Monomers/._CAHSD Monomer.zip
- Figure 6-figure supplement 2-source data 1/Monomers/AtLEA3-3 Monomer 2.zip
- __MACOSX/Figure 6-figure supplement 2-source data 1/Monomers/._AtLEA3-3 Monomer 2.zip
- Figure 6-figure supplement 2-source data 1/Monomers/AtLEA 4-2 Monomer.zip
- __MACOSX/Figure 6-figure supplement 2-source data 1/Monomers/._AtLEA 4-2 Monomer.zip
- Figure 6-figure supplement 2-source data 1/Monomers/AtLEA3-3 Monomer 3.zip
- __MACOSX/Figure 6-figure supplement 2-source data 1/Monomers/._AtLEA3-3 Monomer 3.zip
- Figure 6-figure supplement 2-source data 1/Dimers/AavLEA Dimer 3.zip
- __MACOSX/Figure 6-figure supplement 2-source data 1/Dimers/._AavLEA Dimer 3.zip
- Figure 6-figure supplement 2-source data 1/Dimers/HeLEA Dimer 3.zip
- __MACOSX/Figure 6-figure supplement 2-source data 1/Dimers/._HeLEA Dimer 3.zip
- Figure 6-figure supplement 2-source data 1/Dimers/AtLEA4-2 Dimer 2.zip
- __MACOSX/Figure 6-figure supplement 2-source data 1/Dimers/._AtLEA4-2 Dimer 2.zip
- Figure 6-figure supplement 2-source data 1/Dimers/AtLEA4-2 Dimer 3.zip
- __MACOSX/Figure 6-figure supplement 2-source data 1/Dimers/._AtLEA4-2 Dimer 3.zip
- Figure 6-figure supplement 2-source data 1/Dimers/HeLEA Dimer 2.zip
- __MACOSX/Figure 6-figure supplement 2-source data 1/Dimers/._HeLEA Dimer 2.zip
- Figure 6-figure supplement 2-source data 1/Dimers/AavLEA Dimer 2.zip
- __MACOSX/Figure 6-figure supplement 2-source data 1/Dimers/._AavLEA Dimer 2.zip
- Figure 6-figure supplement 2-source data 1/Dimers/.DS_Store
- __MACOSX/Figure 6-figure supplement 2-source data 1/Dimers/._.DS_Store
- Figure 6-figure supplement 2-source data 1/Dimers/CAHSD Dimer 2.zip
- __MACOSX/Figure 6-figure supplement 2-source data 1/Dimers/._CAHSD Dimer 2.zip
- Figure 6-figure supplement 2-source data 1/Dimers/CAHSD Dimer 3.zip
- __MACOSX/Figure 6-figure supplement 2-source data 1/Dimers/._CAHSD Dimer 3.zip
- Figure 6-figure supplement 2-source data 1/Dimers/AtLEA4-2 Dimer.zip
- __MACOSX/Figure 6-figure supplement 2-source data 1/Dimers/._AtLEA4-2 Dimer.zip
- Figure 6-figure supplement 2-source data 1/Dimers/AavLEA Dimer.zip
- __MACOSX/Figure 6-figure supplement 2-source data 1/Dimers/._AavLEA Dimer.zip
- Figure 6-figure supplement 2-source data 1/Dimers/AtLEA3-3 Dimer 2.zip
- __MACOSX/Figure 6-figure supplement 2-source data 1/Dimers/._AtLEA3-3 Dimer 2.zip
- Figure 6-figure supplement 2-source data 1/Dimers/AtLEA3-3 Dimer 3.zip
- __MACOSX/Figure 6-figure supplement 2-source data 1/Dimers/._AtLEA3-3 Dimer 3.zip
- Figure 6-figure supplement 2-source data 1/Dimers/BSA Dimer 2.zip
- __MACOSX/Figure 6-figure supplement 2-source data 1/Dimers/._BSA Dimer 2.zip
- Figure 6-figure supplement 2-source data 1/Dimers/AvLEA Dimer 3.zip
- __MACOSX/Figure 6-figure supplement 2-source data 1/Dimers/._AvLEA Dimer 3.zip
- Figure 6-figure supplement 2-source data 1/Dimers/AvLEA Dimer 2.zip
- __MACOSX/Figure 6-figure supplement 2-source data 1/Dimers/._AvLEA Dimer 2.zip
- Figure 6-figure supplement 2-source data 1/Dimers/BSA Dimer 3.zip
- __MACOSX/Figure 6-figure supplement 2-source data 1/Dimers/._BSA Dimer 3.zip
- Figure 6-figure supplement 2-source data 1/Dimers/BSA Dimer 1.zip
- __MACOSX/Figure 6-figure supplement 2-source data 1/Dimers/._BSA Dimer 1.zip
- Figure 6-figure supplement 2-source data 1/Dimers/AtLEA3-3 Dimer.zip
- __MACOSX/Figure 6-figure supplement 2-source data 1/Dimers/._AtLEA3-3 Dimer.zip
- Figure 6-figure supplement 2-source data 1/Dimers/AvLEA Dimer.zip
- __MACOSX/Figure 6-figure supplement 2-source data 1/Dimers/._AvLEA Dimer.zip
- Figure 6-figure supplement 2-source data 1/Dimers/HeLEA Dimer.zip
- __MACOSX/Figure 6-figure supplement 2-source data 1/Dimers/._HeLEA Dimer.zip
- Figure 6-figure supplement 2-source data 1/Dimers/CAHSD Dimer.zip
- __MACOSX/Figure 6-figure supplement 2-source data 1/Dimers/._CAHSD Dimer.zip
