# Supplementary material for: Disordered proteins interact with the chemical environment to tune their protective function during drying
Source: eLife. 2024 Nov 19;13:RP97231. doi: 10.7554/eLife.97231 (PMC11575898; doi:10.7554/eLife.97231)
Supplement: Source code 1. [file elife-97231-code1.zip]

Archive with 19 entries (18 files):
- Source Code File 1/
- Source Code File 1/Figure 6-figure supplement 1-Source code 1.R
- Source Code File 1/Figure 3_Source code 1.R
- __MACOSX/Source Code File 1/._Figure 3_Source code 1.R
- Source Code File 1/Figure 4_Source code 1.R
- __MACOSX/Source Code File 1/._Figure 4_Source code 1.R
- Source Code File 1/Figure 5-figure supplement 1-Source code 1.R
- Source Code File 1/Figure 5_Source code 1.R
- __MACOSX/Source Code File 1/._Figure 5_Source code 1.R
- Source Code File 1/Figure 2-figure supplement 2-Source code 1.R
- Source Code File 1/Figure 2_Source code 1.R
- Source Code File 1/Figure 3-figure supplement 1-Source code 1.R
- __MACOSX/Source Code File 1/._Figure 3-figure supplement 1-Source code 1.R
- Source Code File 1/Figure 4-figure supplement 1-Source code 1.R
- Source Code File 1/Figure 1-figure supplement 1-Source code 1.R
- Source Code File 1/Figure 1_Source Code 1.R
- __MACOSX/Source Code File 1/._Figure 1_Source Code 1.R
- Source Code File 1/Figure 6_Source code 1.R
- Source Code File 1/Figure 2-figure supplement 1-Source code 1.R
