# Supplementary material for: Disordered proteins interact with the chemical environment to tune their protective function during drying
Source: eLife. 2024 Nov 19;13:RP97231. doi: 10.7554/eLife.97231 (PMC11575898; doi:10.7554/eLife.97231)
Supplement: Source code 1. [file elife-97231-code1.zip › Source Code File 1/Figure 3_Source code 1.R]

### 3A and 3B_All CD graphs

#Set working directory----
setwd('~/Documents/LEA_CAHS_Oligomerization/')

#Import necessary packages----
library(ggplot2)
library(dplyr)
library(readxl)
library(ggsignif)
library(tidyverse)
library(ggsci)

#read in data----
data <- read_xlsx('Figure_2_CD_Data.xlsx')
#tidy up the data----
#filter out rows 262-288
data <- data[-c(262:288),]
#pivot columns 9-709 to wavelength
data <- data %>% pivot_longer(cols = 9:709,
                              names_to = 'Wavelength',
                              values_to = 'Absorbance')
#make a list of unique protein names
data_protein_list <- unique(data$`pep`)
#change absorbance values into numeric class
data$Wavelength <- as.numeric(data$Wavelength)
#select important groups
data <- data %>% dplyr::select(c('pep', 'sol', 'state', 'Wavelength', 'Absorbance'))
data$sol <- factor(data$sol, levels = c('None', 'Trehalose', 'Sucrose'))
#CAHSD----
r <- data %>% filter(pep == 'CAHS_D') #filter out your protein
r_d <- r %>% filter(state == 'Desiccated') #filter only desiccated
r_h <- r %>% filter(state == 'Aqueous') #filter only hydrated samples
r_h_buffer <- r_h %>% filter(sol == 'None') #filter only buffer
r_d_buffer <- r_d %>% filter(sol == 'None') #filter only buffer
r_h_Trehalose <- r_h %>% filter(sol == 'Trehalose') #filter only Trehalose
r_d_Trehalose <- r_d %>% filter(sol == 'Trehalose') #filter only Trehalose
r_h_Sucrose <- r_h %>% filter(sol == 'Sucrose') #filter only Sucrose
r_d_Sucrose <- r_d %>% filter(sol == 'Sucrose') #filter only Sucrose
#Calculate means for each condition
r_h_buffer_mean <- r_h_buffer %>% group_by(state,sol, Wavelength) %>% summarise(mean = mean(Absorbance))
r_d_buffer_mean <- r_d_buffer %>% group_by(state,sol,Wavelength) %>% summarise(mean = mean(Absorbance))
r_h_Trehalose_mean <- r_h_Trehalose %>% group_by(state,sol,Wavelength) %>% summarise(mean = mean(Absorbance))
r_d_Trehalose_mean <- r_d_Trehalose %>% group_by(state,sol,Wavelength) %>% summarise(mean = mean(Absorbance))
r_h_Sucrose_mean <- r_h_Sucrose %>% group_by(state,sol,Wavelength) %>% summarise(mean = mean(Absorbance))
r_d_Sucrose_mean <- r_d_Sucrose %>% group_by(state,sol,Wavelength) %>% summarise(mean = mean(Absorbance))

#create plot - colors grouped by solution environment
CAHSD_H <- ggplot(data = r_h_buffer_mean, aes(x = Wavelength, y = mean ,group = sol))+
  #create plot with all of hydrated buffer
  geom_line(data = r_h_buffer_mean, aes(x = Wavelength, y = mean, group = state, color = sol))+
  geom_line(data = r_h_Trehalose_mean, aes(x = Wavelength, y = mean, group = state, color = sol))+
  geom_line(data = r_h_Sucrose_mean, aes(x = Wavelength, y = mean, group = state, color = sol))+
  
  geom_line(data = r_h_buffer, aes(x = Wavelength, y = Absorbance, group = state, color = sol), alpha = .08)+
  geom_line(data = r_h_Trehalose, aes(x = Wavelength, y = Absorbance, group = state, color = sol), alpha = .08)+
  geom_line(data = r_h_Sucrose, aes(x = Wavelength, y = Absorbance, group = state, color = sol), alpha = .08)+
  
  #adjust graph paramaters
  theme_bw()+
  theme(panel.grid = element_blank(),
        plot.title = element_text(hjust = .9, vjust = -10, size = 8),
        axis.title = element_text(size =6),
        axis.text = element_text(size =6),
        legend.text=element_text(size=14), 
        legend.position = 'none', aspect.ratio = 1.25,
        panel.border = element_rect(colour = "black", fill=NA, size=1))+
  labs(x = 'Wavelength (nm)',
       y = '',
       title = 'CAHS_D')+
  #manually select for colors
  scale_color_manual(values = c('black', '#448B74', '#36628B'))+
  #set graph limits
  xlim(190,250)

#desiccated samples
CAHSD_D <- ggplot(data = r_h_buffer_mean, aes(x = Wavelength, y = mean ,group = sol))+
  #create plot with all of hydrated buffer
  geom_line(data = r_d_Sucrose_mean, aes(x = Wavelength, y = mean, group = state, color = sol))+
  geom_line(data = r_d_buffer_mean, aes(x = Wavelength, y = mean, group = state, color = sol))+
  geom_line(data = r_d_Trehalose_mean, aes(x = Wavelength, y = mean, group = state, color = sol))+
  
  geom_line(data = r_d_buffer, aes(x = Wavelength, y = Absorbance, group = state, color = sol), alpha = .08)+
  geom_line(data = r_d_Trehalose, aes(x = Wavelength, y = Absorbance, group = state, color = sol), alpha = .08)+
  geom_line(data = r_d_Sucrose, aes(x = Wavelength, y = Absorbance, group = state, color = sol), alpha = .08)+
  
  #adjust graph paramaters
  theme_bw()+
  theme(panel.grid = element_blank(),
        plot.title = element_text(hjust = .9, vjust = -10, size = 8),
        axis.title = element_text(size =6),
        axis.text = element_text(size =6),
        legend.text=element_text(size=14), 
        legend.position = 'none', aspect.ratio = 1.25,
        panel.border = element_rect(colour = "black", fill=NA, size=1))+
  labs(x = 'Wavelength (nm)',
       y = '',
       title = 'CAHS_D')+
  #manually select for colors
  scale_color_manual(values = c('black', '#448B74', '#36628B'))+
  #set graph limits
  xlim(190,250)

#AtLEA42----
r <- data %>% filter(pep == 'AtLEA4-2') #filter out your protein
r_d <- r %>% filter(state == 'Desiccated') #filter only desiccated
r_h <- r %>% filter(state == 'Aqueous') #filter only hydrated samples
r_h_buffer <- r_h %>% filter(sol == 'None') #filter only buffer
r_d_buffer <- r_d %>% filter(sol == 'None') #filter only buffer
r_h_Trehalose <- r_h %>% filter(sol == 'Trehalose') #filter only Trehalose
r_d_Trehalose <- r_d %>% filter(sol == 'Trehalose') #filter only Trehalose
r_h_Sucrose <- r_h %>% filter(sol == 'Sucrose') #filter only Sucrose
r_d_Sucrose <- r_d %>% filter(sol == 'Sucrose') #filter only Sucrose
#Calculate means for each condition
r_h_buffer_mean <- r_h_buffer %>% group_by(state,sol, Wavelength) %>% summarise(mean = mean(Absorbance))
r_d_buffer_mean <- r_d_buffer %>% group_by(state,sol,Wavelength) %>% summarise(mean = mean(Absorbance))
r_h_Trehalose_mean <- r_h_Trehalose %>% group_by(state,sol,Wavelength) %>% summarise(mean = mean(Absorbance))
r_d_Trehalose_mean <- r_d_Trehalose %>% group_by(state,sol,Wavelength) %>% summarise(mean = mean(Absorbance))
r_h_Sucrose_mean <- r_h_Sucrose %>% group_by(state,sol,Wavelength) %>% summarise(mean = mean(Absorbance))
r_d_Sucrose_mean <- r_d_Sucrose %>% group_by(state,sol,Wavelength) %>% summarise(mean = mean(Absorbance))

#create plot - colors grouped by solution environment
AtLEA42_H <- ggplot(data = r_h_buffer_mean, aes(x = Wavelength, y = mean ,group = sol))+
  #create plot with all of hydrated buffer
  geom_line(data = r_h_buffer_mean, aes(x = Wavelength, y = mean, group = state, color = sol))+
  geom_line(data = r_h_Trehalose_mean, aes(x = Wavelength, y = mean, group = state, color = sol))+
  geom_line(data = r_h_Sucrose_mean, aes(x = Wavelength, y = mean, group = state, color = sol))+
  
  geom_line(data = r_h_buffer, aes(x = Wavelength, y = Absorbance, group = state, color = sol), alpha = .08)+
  geom_line(data = r_h_Trehalose, aes(x = Wavelength, y = Absorbance, group = state, color = sol), alpha = .08)+
  geom_line(data = r_h_Sucrose, aes(x = Wavelength, y = Absorbance, group = state, color = sol), alpha = .08)+
  
  #adjust graph paramaters
  theme_bw()+
  theme(panel.grid = element_blank(),
        plot.title = element_text(hjust = .9, vjust = -10, size = 8),
        axis.title = element_text(size =6),
        axis.text = element_text(size =6),
        legend.text=element_text(size=14), 
        legend.position = 'none', aspect.ratio = 1.25,
        panel.border = element_rect(colour = "black", fill=NA, size=1))+
  labs(x = 'Wavelength (nm)',
       y = '',
       title = 'AtLEA4-2')+
  #manually select for colors
  scale_color_manual(values = c('black', '#448B74', '#36628B'))+
  #set graph limits
  xlim(190,250)

#desiccated samples
AtLEA42_D <- ggplot(data = r_h_buffer_mean, aes(x = Wavelength, y = mean ,group = sol))+
  #create plot with all of hydrated buffer
  geom_line(data = r_d_Sucrose_mean, aes(x = Wavelength, y = mean, group = state, color = sol))+
  geom_line(data = r_d_buffer_mean, aes(x = Wavelength, y = mean, group = state, color = sol))+
  geom_line(data = r_d_Trehalose_mean, aes(x = Wavelength, y = mean, group = state, color = sol))+
  
  geom_line(data = r_d_buffer, aes(x = Wavelength, y = Absorbance, group = state, color = sol), alpha = .08)+
  geom_line(data = r_d_Trehalose, aes(x = Wavelength, y = Absorbance, group = state, color = sol), alpha = .08)+
  geom_line(data = r_d_Sucrose, aes(x = Wavelength, y = Absorbance, group = state, color = sol), alpha = .08)+
  
  #adjust graph paramaters
  theme_bw()+
  theme(panel.grid = element_blank(),
        plot.title = element_text(hjust = .9, vjust = -10, size = 8),
        axis.title = element_text(size =6),
        axis.text = element_text(size =6),
        legend.text=element_text(size=14), 
        legend.position = 'none', aspect.ratio = 1.25,
        panel.border = element_rect(colour = "black", fill=NA, size=1))+
  labs(x = 'Wavelength (nm)',
       y = '',
       title = 'AtLEA4-2')+
  #manually select for colors
  scale_color_manual(values = c('black', '#448B74', '#36628B'))+
  #set graph limits
  xlim(190,250)
#HeLEA68614----
r <- data %>% filter(pep == 'HeLEA68614') #filter out your protein
r_d <- r %>% filter(state == 'Desiccated') #filter only desiccated
r_h <- r %>% filter(state == 'Aqueous') #filter only hydrated samples
r_h_buffer <- r_h %>% filter(sol == 'None') #filter only buffer
r_d_buffer <- r_d %>% filter(sol == 'None') #filter only buffer
r_h_Trehalose <- r_h %>% filter(sol == 'Trehalose') #filter only Trehalose
r_d_Trehalose <- r_d %>% filter(sol == 'Trehalose') #filter only Trehalose
r_h_Sucrose <- r_h %>% filter(sol == 'Sucrose') #filter only Sucrose
r_d_Sucrose <- r_d %>% filter(sol == 'Sucrose') #filter only Sucrose
#Calculate means for each condition
r_h_buffer_mean <- r_h_buffer %>% group_by(state,sol, Wavelength) %>% summarise(mean = mean(Absorbance))
r_d_buffer_mean <- r_d_buffer %>% group_by(state,sol,Wavelength) %>% summarise(mean = mean(Absorbance))
r_h_Trehalose_mean <- r_h_Trehalose %>% group_by(state,sol,Wavelength) %>% summarise(mean = mean(Absorbance))
r_d_Trehalose_mean <- r_d_Trehalose %>% group_by(state,sol,Wavelength) %>% summarise(mean = mean(Absorbance))
r_h_Sucrose_mean <- r_h_Sucrose %>% group_by(state,sol,Wavelength) %>% summarise(mean = mean(Absorbance))
r_d_Sucrose_mean <- r_d_Sucrose %>% group_by(state,sol,Wavelength) %>% summarise(mean = mean(Absorbance))

#create plot - colors grouped by solution environment
HeLEA68614_H <- ggplot(data = r_h_buffer_mean, aes(x = Wavelength, y = mean ,group = sol))+
  #create plot with all of hydrated buffer
  geom_line(data = r_h_buffer_mean, aes(x = Wavelength, y = mean, group = state, color = sol))+
  geom_line(data = r_h_Trehalose_mean, aes(x = Wavelength, y = mean, group = state, color = sol))+
  geom_line(data = r_h_Sucrose_mean, aes(x = Wavelength, y = mean, group = state, color = sol))+
  
  geom_line(data = r_h_buffer, aes(x = Wavelength, y = Absorbance, group = state, color = sol), alpha = .08)+
  geom_line(data = r_h_Trehalose, aes(x = Wavelength, y = Absorbance, group = state, color = sol), alpha = .08)+
  geom_line(data = r_h_Sucrose, aes(x = Wavelength, y = Absorbance, group = state, color = sol), alpha = .08)+
  
  #adjust graph paramaters
  theme_bw()+
  theme(panel.grid = element_blank(),
        plot.title = element_text(hjust = .9, vjust = -10, size = 8),
        axis.title = element_text(size =6),
        axis.text = element_text(size =6),
        legend.text=element_text(size=14), 
        legend.position = 'none', aspect.ratio = 1.25,
        panel.border = element_rect(colour = "black", fill=NA, size=1))+
  labs(x = 'Wavelength (nm)',
       y = '',
       title = 'HeLEA68614')+
  #manually select for colors
  scale_color_manual(values = c('black', '#448B74', '#36628B'))+
  #set graph limits
  xlim(190,250)

#desiccated samples
HeLEA68614_D <- ggplot(data = r_h_buffer_mean, aes(x = Wavelength, y = mean ,group = sol))+
  #create plot with all of hydrated buffer
  geom_line(data = r_d_Sucrose_mean, aes(x = Wavelength, y = mean, group = state, color = sol))+
  geom_line(data = r_d_buffer_mean, aes(x = Wavelength, y = mean, group = state, color = sol))+
  geom_line(data = r_d_Trehalose_mean, aes(x = Wavelength, y = mean, group = state, color = sol))+
  
  geom_line(data = r_d_buffer, aes(x = Wavelength, y = Absorbance, group = state, color = sol), alpha = .08)+
  geom_line(data = r_d_Trehalose, aes(x = Wavelength, y = Absorbance, group = state, color = sol), alpha = .08)+
  geom_line(data = r_d_Sucrose, aes(x = Wavelength, y = Absorbance, group = state, color = sol), alpha = .08)+
  
  #adjust graph paramaters
  theme_bw()+
  theme(panel.grid = element_blank(),
        plot.title = element_text(hjust = .9, vjust = -10, size = 8),
        axis.title = element_text(size =6),
        axis.text = element_text(size =6),
        legend.text=element_text(size=14), 
        legend.position = 'none', aspect.ratio = 1.25,
        panel.border = element_rect(colour = "black", fill=NA, size=1))+
  labs(x = 'Wavelength (nm)',
       y = '',
       title = 'HeLEA68614')+
  #manually select for colors
  scale_color_manual(values = c('black', '#448B74', '#36628B'))+
  #set graph limits
  xlim(190,250)
#AvLEA1C----
r <- data %>% filter(pep == 'AvLEA1C') #filter out your protein
r_d <- r %>% filter(state == 'Desiccated') #filter only desiccated
r_h <- r %>% filter(state == 'Aqueous') #filter only hydrated samples
r_h_buffer <- r_h %>% filter(sol == 'None') #filter only buffer
r_d_buffer <- r_d %>% filter(sol == 'None') #filter only buffer
r_h_Trehalose <- r_h %>% filter(sol == 'Trehalose') #filter only Trehalose
r_d_Trehalose <- r_d %>% filter(sol == 'Trehalose') #filter only Trehalose
r_h_Sucrose <- r_h %>% filter(sol == 'Sucrose') #filter only Sucrose
r_d_Sucrose <- r_d %>% filter(sol == 'Sucrose') #filter only Sucrose
#Calculate means for each condition
r_h_buffer_mean <- r_h_buffer %>% group_by(state,sol, Wavelength) %>% summarise(mean = mean(Absorbance))
r_d_buffer_mean <- r_d_buffer %>% group_by(state,sol,Wavelength) %>% summarise(mean = mean(Absorbance))
r_h_Trehalose_mean <- r_h_Trehalose %>% group_by(state,sol,Wavelength) %>% summarise(mean = mean(Absorbance))
r_d_Trehalose_mean <- r_d_Trehalose %>% group_by(state,sol,Wavelength) %>% summarise(mean = mean(Absorbance))
r_h_Sucrose_mean <- r_h_Sucrose %>% group_by(state,sol,Wavelength) %>% summarise(mean = mean(Absorbance))
r_d_Sucrose_mean <- r_d_Sucrose %>% group_by(state,sol,Wavelength) %>% summarise(mean = mean(Absorbance))

#create plot - colors grouped by solution environment
AvLEA1C_H <- ggplot(data = r_h_buffer_mean, aes(x = Wavelength, y = mean ,group = sol))+
  #create plot with all of hydrated buffer
  geom_line(data = r_h_buffer_mean, aes(x = Wavelength, y = mean, group = state, color = sol))+
  geom_line(data = r_h_Trehalose_mean, aes(x = Wavelength, y = mean, group = state, color = sol))+
  geom_line(data = r_h_Sucrose_mean, aes(x = Wavelength, y = mean, group = state, color = sol))+
  
  geom_line(data = r_h_buffer, aes(x = Wavelength, y = Absorbance, group = state, color = sol), alpha = .08)+
  geom_line(data = r_h_Trehalose, aes(x = Wavelength, y = Absorbance, group = state, color = sol), alpha = .08)+
  geom_line(data = r_h_Sucrose, aes(x = Wavelength, y = Absorbance, group = state, color = sol), alpha = .08)+
  
  #adjust graph paramaters
  theme_bw()+
  theme(panel.grid = element_blank(),
        plot.title = element_text(hjust = .9, vjust = -10, size = 8),
        axis.title = element_text(size =6),
        axis.text = element_text(size =6),
        legend.text=element_text(size=14), 
        legend.position = 'none', aspect.ratio = 1.25,
        panel.border = element_rect(colour = "black", fill=NA, size=1))+
  labs(x = 'Wavelength (nm)',
       y = '',
       title = 'AvLEA1C')+
  #manually select for colors
  scale_color_manual(values = c('black', '#448B74', '#36628B'))+
  #set graph limits
  xlim(190,250)

#desiccated samples
AvLEA1C_D <- ggplot(data = r_h_buffer_mean, aes(x = Wavelength, y = mean ,group = sol))+
  #create plot with all of hydrated buffer
  geom_line(data = r_d_Sucrose_mean, aes(x = Wavelength, y = mean, group = state, color = sol))+
  geom_line(data = r_d_buffer_mean, aes(x = Wavelength, y = mean, group = state, color = sol))+
  geom_line(data = r_d_Trehalose_mean, aes(x = Wavelength, y = mean, group = state, color = sol))+
  
  geom_line(data = r_d_buffer, aes(x = Wavelength, y = Absorbance, group = state, color = sol), alpha = .08)+
  geom_line(data = r_d_Trehalose, aes(x = Wavelength, y = Absorbance, group = state, color = sol), alpha = .08)+
  geom_line(data = r_d_Sucrose, aes(x = Wavelength, y = Absorbance, group = state, color = sol), alpha = .08)+
  
  #adjust graph paramaters
  theme_bw()+
  theme(panel.grid = element_blank(),
        plot.title = element_text(hjust = .9, vjust = -10, size = 8),
        axis.title = element_text(size =6),
        axis.text = element_text(size =6),
        legend.text=element_text(size=14), 
        legend.position = 'none', aspect.ratio = 1.25,
        panel.border = element_rect(colour = "black", fill=NA, size=1))+
  labs(x = 'Wavelength (nm)',
       y = '',
       title = 'AvLEA1C')+
  #manually select for colors
  scale_color_manual(values = c('black', '#448B74', '#36628B'))+
  #set graph limits
  xlim(190,250)
#AavLEA1----
r <- data %>% filter(pep == 'AavLEA1') #filter out your protein
r_d <- r %>% filter(state == 'Desiccated') #filter only desiccated
r_h <- r %>% filter(state == 'Aqueous') #filter only hydrated samples
r_h_buffer <- r_h %>% filter(sol == 'None') #filter only buffer
r_d_buffer <- r_d %>% filter(sol == 'None') #filter only buffer
r_h_Trehalose <- r_h %>% filter(sol == 'Trehalose') #filter only Trehalose
r_d_Trehalose <- r_d %>% filter(sol == 'Trehalose') #filter only Trehalose
r_h_Sucrose <- r_h %>% filter(sol == 'Sucrose') #filter only Sucrose
r_d_Sucrose <- r_d %>% filter(sol == 'Sucrose') #filter only Sucrose
#Calculate means for each condition
r_h_buffer_mean <- r_h_buffer %>% group_by(state,sol, Wavelength) %>% summarise(mean = mean(Absorbance))
r_d_buffer_mean <- r_d_buffer %>% group_by(state,sol,Wavelength) %>% summarise(mean = mean(Absorbance))
r_h_Trehalose_mean <- r_h_Trehalose %>% group_by(state,sol,Wavelength) %>% summarise(mean = mean(Absorbance))
r_d_Trehalose_mean <- r_d_Trehalose %>% group_by(state,sol,Wavelength) %>% summarise(mean = mean(Absorbance))
r_h_Sucrose_mean <- r_h_Sucrose %>% group_by(state,sol,Wavelength) %>% summarise(mean = mean(Absorbance))
r_d_Sucrose_mean <- r_d_Sucrose %>% group_by(state,sol,Wavelength) %>% summarise(mean = mean(Absorbance))

#create plot - colors grouped by solution environment
AavLEA1_H <- ggplot(data = r_h_buffer_mean, aes(x = Wavelength, y = mean ,group = sol))+
  #create plot with all of hydrated buffer
  geom_line(data = r_h_buffer_mean, aes(x = Wavelength, y = mean, group = state, color = sol))+
  geom_line(data = r_h_Trehalose_mean, aes(x = Wavelength, y = mean, group = state, color = sol))+
  geom_line(data = r_h_Sucrose_mean, aes(x = Wavelength, y = mean, group = state, color = sol))+
  
  geom_line(data = r_h_buffer, aes(x = Wavelength, y = Absorbance, group = state, color = sol), alpha = .08)+
  geom_line(data = r_h_Trehalose, aes(x = Wavelength, y = Absorbance, group = state, color = sol), alpha = .08)+
  geom_line(data = r_h_Sucrose, aes(x = Wavelength, y = Absorbance, group = state, color = sol), alpha = .08)+
  
  #adjust graph paramaters
  theme_bw()+
  theme(panel.grid = element_blank(),
        plot.title = element_text(hjust = .9, vjust = -10, size = 8),
        axis.title = element_text(size =6),
        axis.text = element_text(size =6),
        legend.text=element_text(size=14), 
        legend.position = 'none', aspect.ratio = 1.25,
        panel.border = element_rect(colour = "black", fill=NA, size=1))+
  labs(x = 'Wavelength (nm)',
       y = '',
       title = 'AavLEA1')+
  #manually select for colors
  scale_color_manual(values = c('black', '#448B74', '#36628B'))+
  #set graph limits
  xlim(190,250)

#desiccated samples
AavLEA1_D <- ggplot(data = r_h_buffer_mean, aes(x = Wavelength, y = mean ,group = sol))+
  #create plot with all of hydrated buffer
  geom_line(data = r_d_Sucrose_mean, aes(x = Wavelength, y = mean, group = state, color = sol))+
  geom_line(data = r_d_buffer_mean, aes(x = Wavelength, y = mean, group = state, color = sol))+
  geom_line(data = r_d_Trehalose_mean, aes(x = Wavelength, y = mean, group = state, color = sol))+
  
  geom_line(data = r_d_buffer, aes(x = Wavelength, y = Absorbance, group = state, color = sol), alpha = .08)+
  geom_line(data = r_d_Trehalose, aes(x = Wavelength, y = Absorbance, group = state, color = sol), alpha = .08)+
  geom_line(data = r_d_Sucrose, aes(x = Wavelength, y = Absorbance, group = state, color = sol), alpha = .08)+
  
  #adjust graph paramaters
  theme_bw()+
  theme(panel.grid = element_blank(),
        plot.title = element_text(hjust = .9, vjust = -10, size = 8),
        axis.title = element_text(size =6),
        axis.text = element_text(size =6),
        legend.text=element_text(size=14), 
        legend.position = 'none', aspect.ratio = 1.25,
        panel.border = element_rect(colour = "black", fill=NA, size=1))+
  labs(x = 'Wavelength (nm)',
       y = '',
       title = 'AavLEA1')+
  #manually select for colors
  scale_color_manual(values = c('black', '#448B74', '#36628B'))+
  #set graph limits
  xlim(190,250)
#AtLEA3-3----
r <- data %>% filter(pep == 'AtLEA3-3') #filter out your protein
r_d <- r %>% filter(state == 'Desiccated') #filter only desiccated
r_h <- r %>% filter(state == 'Aqueous') #filter only hydrated samples
r_h_buffer <- r_h %>% filter(sol == 'None') #filter only buffer
r_d_buffer <- r_d %>% filter(sol == 'None') #filter only buffer
r_h_Trehalose <- r_h %>% filter(sol == 'Trehalose') #filter only Trehalose
r_d_Trehalose <- r_d %>% filter(sol == 'Trehalose') #filter only Trehalose
r_h_Sucrose <- r_h %>% filter(sol == 'Sucrose') #filter only Sucrose
r_d_Sucrose <- r_d %>% filter(sol == 'Sucrose') #filter only Sucrose
#Calculate means for each condition
r_h_buffer_mean <- r_h_buffer %>% group_by(state,sol, Wavelength) %>% summarise(mean = mean(Absorbance))
r_d_buffer_mean <- r_d_buffer %>% group_by(state,sol,Wavelength) %>% summarise(mean = mean(Absorbance))
r_h_Trehalose_mean <- r_h_Trehalose %>% group_by(state,sol,Wavelength) %>% summarise(mean = mean(Absorbance))
r_d_Trehalose_mean <- r_d_Trehalose %>% group_by(state,sol,Wavelength) %>% summarise(mean = mean(Absorbance))
r_h_Sucrose_mean <- r_h_Sucrose %>% group_by(state,sol,Wavelength) %>% summarise(mean = mean(Absorbance))
r_d_Sucrose_mean <- r_d_Sucrose %>% group_by(state,sol,Wavelength) %>% summarise(mean = mean(Absorbance))

#create plot - colors grouped by solution environment
AtLEA33_H <- ggplot(data = r_h_buffer_mean, aes(x = Wavelength, y = mean ,group = sol))+
  #create plot with all of hydrated buffer
  geom_line(data = r_h_buffer_mean, aes(x = Wavelength, y = mean, group = state, color = sol))+
  geom_line(data = r_h_Trehalose_mean, aes(x = Wavelength, y = mean, group = state, color = sol))+
  geom_line(data = r_h_Sucrose_mean, aes(x = Wavelength, y = mean, group = state, color = sol))+
  
  geom_line(data = r_h_buffer, aes(x = Wavelength, y = Absorbance, group = state, color = sol), alpha = .08)+
  geom_line(data = r_h_Trehalose, aes(x = Wavelength, y = Absorbance, group = state, color = sol), alpha = .08)+
  geom_line(data = r_h_Sucrose, aes(x = Wavelength, y = Absorbance, group = state, color = sol), alpha = .08)+
  
  #adjust graph paramaters
  theme_bw()+
  theme(panel.grid = element_blank(),
        plot.title = element_text(hjust = .9, vjust = -10, size = 8),
        axis.title = element_text(size =6),
        axis.text = element_text(size =6),
        legend.text=element_text(size=14), 
        legend.position = 'none', aspect.ratio = 1.25,
        panel.border = element_rect(colour = "black", fill=NA, size=1))+
  labs(x = 'Wavelength (nm)',
       y = '',
       title = 'AtLEA3-3')+
  #manually select for colors
  scale_color_manual(values = c('black', '#448B74', '#36628B'))+
  #set graph limits
  xlim(190,250)

#desiccated samples
AtLEA33_D <- ggplot(data = r_h_buffer_mean, aes(x = Wavelength, y = mean ,group = sol))+
  #create plot with all of hydrated buffer
  geom_line(data = r_d_Sucrose_mean, aes(x = Wavelength, y = mean, group = state, color = sol))+
  geom_line(data = r_d_buffer_mean, aes(x = Wavelength, y = mean, group = state, color = sol))+
  geom_line(data = r_d_Trehalose_mean, aes(x = Wavelength, y = mean, group = state, color = sol))+
  
  geom_line(data = r_d_buffer, aes(x = Wavelength, y = Absorbance, group = state, color = sol), alpha = .08)+
  geom_line(data = r_d_Trehalose, aes(x = Wavelength, y = Absorbance, group = state, color = sol), alpha = .08)+
  geom_line(data = r_d_Sucrose, aes(x = Wavelength, y = Absorbance, group = state, color = sol), alpha = .08)+
  
  #adjust graph paramaters
  theme_bw()+
  theme(panel.grid = element_blank(),
        plot.title = element_text(hjust = .9, vjust = -10, size = 8),
        axis.title = element_text(size =6),
        axis.text = element_text(size =6),
        legend.text=element_text(size=14), 
        legend.position = 'none', aspect.ratio = 1.25,
        panel.border = element_rect(colour = "black", fill=NA, size=1))+
  labs(x = 'Wavelength (nm)',
       y = '',
       title = 'AtLEA3-3')+
  #manually select for colors
  scale_color_manual(values = c('black', '#448B74', '#36628B'))+
  #set graph limits
  xlim(190,250)
#AtLEA3-3----
r <- data %>% filter(pep == 'BSA') #filter out your protein
r_d <- r %>% filter(state == 'Desiccated') #filter only desiccated
r_h <- r %>% filter(state == 'Aqueous') #filter only hydrated samples
r_h_buffer <- r_h %>% filter(sol == 'None') #filter only buffer
r_d_buffer <- r_d %>% filter(sol == 'None') #filter only buffer
r_h_Trehalose <- r_h %>% filter(sol == 'Trehalose') #filter only Trehalose
r_d_Trehalose <- r_d %>% filter(sol == 'Trehalose') #filter only Trehalose
r_h_Sucrose <- r_h %>% filter(sol == 'Sucrose') #filter only Sucrose
r_d_Sucrose <- r_d %>% filter(sol == 'Sucrose') #filter only Sucrose
#Calculate means for each condition
r_h_buffer_mean <- r_h_buffer %>% group_by(state,sol, Wavelength) %>% summarise(mean = mean(Absorbance))
r_d_buffer_mean <- r_d_buffer %>% group_by(state,sol,Wavelength) %>% summarise(mean = mean(Absorbance))
r_h_Trehalose_mean <- r_h_Trehalose %>% group_by(state,sol,Wavelength) %>% summarise(mean = mean(Absorbance))
r_d_Trehalose_mean <- r_d_Trehalose %>% group_by(state,sol,Wavelength) %>% summarise(mean = mean(Absorbance))
r_h_Sucrose_mean <- r_h_Sucrose %>% group_by(state,sol,Wavelength) %>% summarise(mean = mean(Absorbance))
r_d_Sucrose_mean <- r_d_Sucrose %>% group_by(state,sol,Wavelength) %>% summarise(mean = mean(Absorbance))

#create plot - colors grouped by solution environment
BSA_H <- ggplot(data = r_h_buffer_mean, aes(x = Wavelength, y = mean ,group = sol))+
  #create plot with all of hydrated buffer
  geom_line(data = r_h_buffer_mean, aes(x = Wavelength, y = mean, group = state, color = sol))+
  geom_line(data = r_h_Trehalose_mean, aes(x = Wavelength, y = mean, group = state, color = sol))+
  geom_line(data = r_h_Sucrose_mean, aes(x = Wavelength, y = mean, group = state, color = sol))+
  
  geom_line(data = r_h_buffer, aes(x = Wavelength, y = Absorbance, group = state, color = sol), alpha = .08)+
  geom_line(data = r_h_Trehalose, aes(x = Wavelength, y = Absorbance, group = state, color = sol), alpha = .08)+
  geom_line(data = r_h_Sucrose, aes(x = Wavelength, y = Absorbance, group = state, color = sol), alpha = .08)+
  
  #adjust graph paramaters
  theme_bw()+
  theme(panel.grid = element_blank(),
        plot.title = element_text(hjust = .9, vjust = -10, size = 8),
        axis.title = element_text(size =6),
        axis.text = element_text(size =6),
        legend.text=element_text(size=14), 
        legend.position = 'none', aspect.ratio = 1.25,
        panel.border = element_rect(colour = "black", fill=NA, size=1))+
  labs(x = 'Wavelength (nm)',
       y = '',
       title = 'BSA')+
  #manually select for colors
  scale_color_manual(values = c('black', '#448B74', '#36628B'))+
  #set graph limits
  xlim(190,250)

#desiccated samples
BSA_D <- ggplot(data = r_h_buffer_mean, aes(x = Wavelength, y = mean ,group = sol))+
  #create plot with all of hydrated buffer
  geom_line(data = r_d_Sucrose_mean, aes(x = Wavelength, y = mean, group = state, color = sol))+
  geom_line(data = r_d_buffer_mean, aes(x = Wavelength, y = mean, group = state, color = sol))+
  geom_line(data = r_d_Trehalose_mean, aes(x = Wavelength, y = mean, group = state, color = sol))+
  
  geom_line(data = r_d_buffer, aes(x = Wavelength, y = Absorbance, group = state, color = sol), alpha = .08)+
  geom_line(data = r_d_Trehalose, aes(x = Wavelength, y = Absorbance, group = state, color = sol), alpha = .08)+
  geom_line(data = r_d_Sucrose, aes(x = Wavelength, y = Absorbance, group = state, color = sol), alpha = .08)+
  
  #adjust graph paramaters
  theme_bw()+
  theme(panel.grid = element_blank(),
        plot.title = element_text(hjust = .9, vjust = -10, size = 8),
        axis.title = element_text(size =6),
        axis.text = element_text(size =6),
        legend.text=element_text(size=14), 
        legend.position = 'none', aspect.ratio = 1.25,
        panel.border = element_rect(colour = "black", fill=NA, size=1))+
  labs(x = 'Wavelength (nm)',
       y = '',
       title = 'BSA')+
  #manually select for colors
  scale_color_manual(values = c('black', '#448B74', '#36628B'))+
  #set graph limits
  xlim(190,250)
#Patchwork---- 3x 5.1 export----
(AtLEA33_H + AavLEA1_H + HeLEA68614_H + AvLEA1C_H + AtLEA42_H + BSA_H + CAHSD_H) + plot_layout(ncol = 4)
(AtLEA33_D + AavLEA1_D + HeLEA68614_D + AvLEA1C_D + AtLEA42_D + BSA_D + CAHSD_D) + plot_layout(ncol = 4)


### 3C_All bar charts

#Set working directory----
setwd('~/Documents/Research_Projects/LEA_CAHS_Oligomerization/')

#Import necessary packages----
library(ggplot2)
library(dplyr)
library(readxl)
library(ggsignif)
library(tidyverse)
library(ggsci)

#Read in data----
data <- read_xlsx('Figure_2_CD_State_Bar.xlsx', sheet = 'Sheet2')

#Set factor levels----
data$Solvent <- factor(data$Solvent, levels = c(
  'Buffer',
  'Trehalose',
  'Sucrose'))

data$Condition <- factor(data$Condition, levels = c('Hydrated',
                                                    'Dehydrated'))

#CAHS_D----
r <- data %>% filter(Protein == 'CAHS_D')
CAHS_D_bar<-ggplot(data = r, aes(x = Condition, y = Ratio, fill = Solvent))+
  geom_bar(stat = 'identity', position = 'dodge', color ='black', size = .3)+
  theme_bw()+
  theme(panel.grid = element_blank(),
        plot.title = element_text(vjust = -10, size = 6, hjust = .05),
        axis.title = element_text(size =6),
        axis.text = element_text(size =6),
        legend.text=element_text(size=12), 
        legend.position = 'none', aspect.ratio = 1.25,
        panel.border = element_rect(colour = "black", fill=NA, size=1))+
  labs(x = '',
       y = '',
       title = 'CAHS_D')+
  #manually select for colors
  scale_fill_manual(values = c('black', '#36628B', '#448B74'))+
  
  #change y continuos scaling
  scale_y_continuous(limits = c(0,2.5))+
  #add error bars based on standard deviation
  geom_errorbar(aes(ymin = Ratio - Error, ymax = Ratio + Error), width = .2, position = position_dodge(.9))+
  scale_x_discrete(labels = c('Hydrated' = 'Hydrated',
                              'Dehydrated' = "Dry") )+
  geom_signif(
    y_position= c(2, 2), xmin=c(0.7, 1.7), xmax=c(1.3, 2.3),
    annotations =c("NS", "NS"), tip_length= 0 , textsize = 2)
#AtLEA3-3----
r <- data %>% filter(Protein == 'AtLEA3-3')
AtLEA33_bar<-ggplot(data = r, aes(x = Condition, y = Ratio, fill = Solvent))+
  geom_bar(stat = 'identity', position = 'dodge', color ='black', size = .3)+
  theme_bw()+
  theme(panel.grid = element_blank(),
        plot.title = element_text(vjust = -10, size = 6, hjust = .05),
        axis.title = element_text(size =6),
        axis.text = element_text(size =6),
        legend.text=element_text(size=12), 
        legend.position = 'none', aspect.ratio = 1.25,
        panel.border = element_rect(colour = "black", fill=NA, size=1))+
  labs(x = '',
       y = '',
       title = 'AtLEA3-3')+
  #manually select for colors
  scale_fill_manual(values = c('black', '#36628B', '#448B74'))+
  
  #change y continuos scaling
  scale_y_continuous(limits = c(0,2.5))+
  #add error bars based on standard deviation
  geom_errorbar(aes(ymin = Ratio - Error, ymax = Ratio + Error), width = .2, position = position_dodge(.9))+
  scale_x_discrete(labels = c('Hydrated' = 'Hydrated',
                              'Dehydrated' = "Dry") )+
  geom_signif(
    y_position= c(2, 2), xmin=c(0.7, 1.7), xmax=c(1.3, 2.3),
    annotations =c("NS", "NS"), tip_length= 0 , textsize = 2)
#AtLEA4-2----
r <- data %>% filter(Protein == 'AtLEA4-2')
AtLEA42_bar<-ggplot(data = r, aes(x = Condition, y = Ratio, fill = Solvent))+
  geom_bar(stat = 'identity', position = 'dodge', color ='black', size = .3)+
  theme_bw()+
  theme(panel.grid = element_blank(),
        plot.title = element_text(vjust = -10, size = 6, hjust = .05),
        axis.title = element_text(size =6),
        axis.text = element_text(size =6),
        legend.text=element_text(size=12), 
        legend.position = 'none', aspect.ratio = 1.25,
        panel.border = element_rect(colour = "black", fill=NA, size=1))+
  labs(x = '',
       y = '',
       title = 'AtLEA4-2')+
  #manually select for colors
  scale_fill_manual(values = c('black', '#36628B', '#448B74'))+
  
  #change y continuos scaling
  scale_y_continuous(limits = c(0,2.5))+
  #add error bars based on standard deviation
  geom_errorbar(aes(ymin = Ratio - Error, ymax = Ratio + Error), width = .2, position = position_dodge(.9))+
  scale_x_discrete(labels = c('Hydrated' = 'Hydrated',
                              'Dehydrated' = "Dry") )+
  geom_signif(
    y_position= c(2, 2), xmin=c(0.7, 1.7), xmax=c(1.3, 2.3),
    annotations =c("NS", "NS"), tip_length= 0 , textsize = 2)
#AvLEA1C----
r <- data %>% filter(Protein == 'AvLEA1C')
AvLEA1C_bar<-ggplot(data = r, aes(x = Condition, y = Ratio, fill = Solvent))+
  geom_bar(stat = 'identity', position = 'dodge', color ='black', size = .3)+
  theme_bw()+
  theme(panel.grid = element_blank(),
        plot.title = element_text(vjust = -10, size = 6, hjust = .05),
        axis.title = element_text(size =6),
        axis.text = element_text(size =6),
        legend.text=element_text(size=12), 
        legend.position = 'none', aspect.ratio = 1.25,
        panel.border = element_rect(colour = "black", fill=NA, size=1))+
  labs(x = '',
       y = '',
       title = 'AvLEA1C')+
  #manually select for colors
  scale_fill_manual(values = c('black', '#36628B', '#448B74'))+
  
  #change y continuos scaling
  scale_y_continuous(limits = c(0,2.5))+
  #add error bars based on standard deviation
  geom_errorbar(aes(ymin = Ratio - Error, ymax = Ratio + Error), width = .2, position = position_dodge(.9))+
  scale_x_discrete(labels = c('Hydrated' = 'Hydrated',
                              'Dehydrated' = "Dry") )+
  geom_signif(
    y_position= c(2, 2), xmin=c(0.7, 1.7), xmax=c(1.3, 2.3),
    annotations =c("NS", "NS"), tip_length= 0 , textsize = 2)
#AavLEA1----
r <- data %>% filter(Protein == 'AavLEA1')
AavLEA1_bar<-ggplot(data = r, aes(x = Condition, y = Ratio, fill = Solvent))+
  geom_bar(stat = 'identity', position = 'dodge', color ='black', size = .3)+
  theme_bw()+
  theme(panel.grid = element_blank(),
        plot.title = element_text(vjust = -10, size = 6, hjust = .05),
        axis.title = element_text(size =6),
        axis.text = element_text(size =6),
        legend.text=element_text(size=12), 
        legend.position = 'none', aspect.ratio = 1.25,
        panel.border = element_rect(colour = "black", fill=NA, size=1))+
  labs(x = '',
       y = '',
       title = 'AavLEA1')+
  #manually select for colors
  scale_fill_manual(values = c('black', '#36628B', '#448B74'))+
  
  #change y continuos scaling
  scale_y_continuous(limits = c(0,2.5))+
  #add error bars based on standard deviation
  geom_errorbar(aes(ymin = Ratio - Error, ymax = Ratio + Error), width = .2, position = position_dodge(.9))+
  scale_x_discrete(labels = c('Hydrated' = 'Hydrated',
                              'Dehydrated' = "Dry") )+
  geom_signif(
    y_position= c(2, 2), xmin=c(0.7, 1.7), xmax=c(1.3, 2.3),
    annotations =c("NS", "NS"), tip_length= 0 , textsize = 2)
#HeLEA68614----
r <- data %>% filter(Protein == 'HeLEA68614')
HeLEA68614_bar<-ggplot(data = r, aes(x = Condition, y = Ratio, fill = Solvent))+
  geom_bar(stat = 'identity', position = 'dodge', color ='black', size = .3)+
  theme_bw()+
  theme(panel.grid = element_blank(),
        plot.title = element_text(vjust = -10, size = 6, hjust = .05),
        axis.title = element_text(size =6),
        axis.text = element_text(size =6),
        legend.text=element_text(size=12), 
        legend.position = 'none', aspect.ratio = 1.25,
        panel.border = element_rect(colour = "black", fill=NA, size=1))+
  labs(x = '',
       y = '',
       title = 'HeLEA68614')+
  #manually select for colors
  scale_fill_manual(values = c('black', '#36628B', '#448B74'))+
  
  #change y continuos scaling
  scale_y_continuous(limits = c(0,2.5))+
  #add error bars based on standard deviation
  geom_errorbar(aes(ymin = Ratio - Error, ymax = Ratio + Error), width = .2, position = position_dodge(.9))+
  scale_x_discrete(labels = c('Hydrated' = 'Hydrated',
                              'Dehydrated' = "Dry") )+
  geom_signif(
    y_position= c(2, 2), xmin=c(0.7, 1.7), xmax=c(1.3, 2.3),
    annotations =c("NS", "NS"), tip_length= 0 , textsize = 2)
#BSA----
r <- data %>% filter(Protein == 'BSA')
BSA_bar<-ggplot(data = r, aes(x = Condition, y = Ratio, fill = Solvent))+
  geom_bar(stat = 'identity', position = 'dodge', color ='black', size = .3)+
  theme_bw()+
  theme(panel.grid = element_blank(),
        plot.title = element_text(vjust = -10, size = 6, hjust = .05),
        axis.title = element_text(size =6),
        axis.text = element_text(size =6),
        legend.text=element_text(size=12), 
        legend.position = 'none', aspect.ratio = 1.25,
        panel.border = element_rect(colour = "black", fill=NA, size=1))+
  labs(x = '',
       y = '',
       title = 'BSA')+
  #manually select for colors
  scale_fill_manual(values = c('black', '#36628B', '#448B74'))+
  
  #change y continuos scaling
  scale_y_continuous(limits = c(0,2.5))+
  #add error bars based on standard deviation
  geom_errorbar(aes(ymin = Ratio - Error, ymax = Ratio + Error), width = .2, position = position_dodge(.9))+
  scale_x_discrete(labels = c('Hydrated' = 'Hydrated',
                              'Dehydrated' = "Dry") )+
  geom_signif(
    y_position= c(2, 2), xmin=c(0.7, 1.7), xmax=c(1.3, 2.3),
    annotations =c("NS", "NS"), tip_length= 0 , textsize = 2)

(AtLEA33_bar+HeLEA68614_bar+AavLEA1_bar+AvLEA1C_bar+AtLEA42_bar+BSA_bar+CAHS_D_bar)+plot_layout(ncol = 4)
